# Supplementary material for: Successful pregnancy using oral DHEA treatment for hypoandrogenemia in a 30-year-old female with 5 recurrent miscarriages, including fetal demise at 24 weeks: a case report
Source: Front Med (Lausanne). 2024 Feb 15;11:1358563. doi: 10.3389/fmed.2024.1358563 (PMC10902037; doi:10.3389/fmed.2024.1358563)
Supplement: Supplementary file 1 [file Table_1.XLSX]

## Sheet: Sheet1
			Day 3	Day 7 post ovulation
		Blood Test	2022-02-15	2022-03-04	Normal Range
		FSH	7.2		3.5 - 12.5 miu/ml
		LH	6		2.4 - 12.6 miu/ml
		Prolactin	587		25 - 629 miu/ml
		TSH	1.56		0.27 - 4.20 miu/l
		T4	15.9		12.0-22.0 pmol/l
		T3	4.9		3.1 - 6.8 pmol/l
		Anti TPO antibodies	<11		0-34 kIU/l
		Anti -tTG antibodies	<0.2		0-6.9 U/ml
		25 OH Vitamin D	105		30 -125 nmol/l
		HbA1c	28		29-42 mmol/mol
		Haemoglobin	14.7		11.3 - 15.2 g/dl
		AMH	41		4.1 - 58 pmol/l	age 30 to 35 years
		Testosterone	<0.4		0.3-1.7 nmol/l
		SHBG	78.1		24.6-122 nmol/l
		Free Testosterone Index	<0.5		0.3-5.6
		DHEA-S	1.8		2.7 - 9.2 µmol/L
		25 OH Vitamin D	105		30 -125 nmol/l
		Vitamin B12	838		187-883 pg/ml
		Folate	19.1		3-17.7 ng/ml
		Progesterone		45.6	5.3 - 86.0 nmol/l	luteal phase
		Oestradiol		650	161 - 774 pmol/l	luteal phase
		FSH = Follicle Stimulating Hormone			25 OH Vitamin D = 25-hydroxyvitamin D
		LH = Luteinising Hormone			AMH = Anti Mullerian Hormone
		TSH = Thyroid Stimulating Hormone			SHBG = Sex Hormone Binding Globulin
		T4 = Thyroxine			DHEA -S = Dehydroepiandrosterone sulfate
		HbA1c = glycated haemoglobin

## Sheet: Sheet2
		Optimal Ovulation
